# Supplementary material for: Pre-Diagnostic Saliva Microbiota of School-Aged Children Who Developed Type 1 Diabetes or Inflammatory Bowel Diseases
Source: Int J Mol Sci. 2023 May 5;24(9):8279. doi: 10.3390/ijms24098279 (PMC10179007; doi:10.3390/ijms24098279)
Supplement: Supplementary file 1 [file ijms-24-08279-s001.zip]

Archive with 1 entries (1 files):
- ijms-2241930-supplementary.pdf
